# Supplementary material for: Hypoxic erythrocytes mediate cardioprotection through activation of soluble guanylate cyclase and release of cyclic GMP
Source: J Clin Invest. 2023 Sep 1;133(17):e167693. doi: 10.1172/JCI167693 (PMC10471167; doi:10.1172/JCI167693)
Supplement: Supporting data values [file jci-133-167693-s011.xlsx]

## Sheet: Figure 1A
Buffer	LVDP (percentage recovery)
Reperfusion time (min)	Observation 1	Observation 2	Observation 3	Observation 4	Observation 5	Observation 6	Observation 7	Observation 8
10	6.87607	8.70934	36.8462	12.1598	10.683	8.95984	6	8
20	13.5311	9.67336	27.7323	17.0543	13.379	33.5741	5	25
30	20.8989	17.7558	34.1616	18.7215	16.571	37.3784	20	47
40	36.0432	20.88	47.5357	30.6597	17.311	42.7004	27	52
50	39.3825	25.7299	51.1963	31.696	17.605	44.5623	29	58
60	41.5766	26.3471	52.8694	33.4639	20.149	46.9328	30	61
Supernatant (Hypoxic RBC)	LVDP (percentage recovery)
Reperfusion time (min)	Observation 1	Observation 2	Observation 3	Observation 4	Observation 5	Observation 6	Observation 7	Observation 8	Observation 9	Observation 10	Observation 11
10	7	17	10	4	8	6.66793	4.07252	28.0302	19.9747	9.38812	8.9219
20	7		27	11	13	6.33256	3.86889	22.1865	30.9049	13.1277	18.2778
30	22	34	42	18	17	42.1118	20.7349	26.0426	41.6151	30.7144	37.133
40	65	40	39	42	33	55.8367	42.7015	46.2084	39.051	41.1599	44.8053
50	74	43	41	51	61	69.7082	36.3782	50.2798	45.1326	45.5461	48.4126
60	65	50	59	55	68	73.7856	39.0792	51.9178	41.9181	45.9525	50.67
Supernatant (Normoxic RBC)	LVDP (percentage recovery)
Reperfusion time (min)	Observation 1	Observation 2	Observation 3	Observation 4	Observation 5
10	10.3649	16.4465	7.07467	10.0015	4.5577
20	15.2055	22.9962	6.65613	12.9773	24.4488
30	15.7879	27.6464	7.83527	20.2574	40.7654
40	26.0956	35.5618	30.7599	26.3239	42.8945
50	29.4241	36.1969	34.1277	28.9719	44.5523
60	30.5727	32.2124	39.4877	31.643	45.8159

## Sheet: Figure 2A
Supernatant (Hypoxic RBC WT)	LVDP (percentage recovery)
Reperfusion time (min)	Observation 1	Observation 2	Observation 3	Observation 4	Observation 5
10	10.4089	18.08	25.6665	9.94758	31.4111
20	16.1171	43.254	27.1277	58.343	19.1736
30	23.0877	46.1791	30.2893	61.0617	44.4866
40	31.2999	44.8113	55.2598	71.8287	54.6885
50	38.9817	47.0925	58.1595	70.7232	57.5275
60	45.4564	43.5746	66.4814	70.1048	56.7667
Supernatant (Hypoxic RBC sGC KO)	LVDP (percentage recovery)
Reperfusion time (min)	Observation 1	Observation 2	Observation 3	Observation 4	Observation 5	Observation 6	Observation 7
10	13.3574	12.2397	12.8155	6.94893	6.18811	11.0196	8.12453
20	13.4091	39.4307	17.0871	31.611	16.5486	34.9955	9.98126
30	17.1818	45.2334	18.8996	39.2771	16.0941	42.285	15.1591
40	18.4221	49.0895	24.4516	35.3152	23.4455	44.1531	15.0335
50	19.0538	49.1909	27.1937	43.0706	21.9767	43.0155	15.9921
60	19.5783	47.5734	28.365	40.5632	23.9933	41.8073	15.6162

## Sheet: Figure 2C
Supernatant + Veh(Hypoxic RBC WT)	LVDP (percentage recovery)
Reperfusion time (min)	Observation 1	Observation 2	Observation 3	Observation 4	Observation 5	Observation 6	Observation 7	Observation 8
10	7	17	10	4	8	6.66793	4.07252	37.7118
20	7		27	11	13	6.33256
30	22	34	42	18	17	42.1118	20.7349	58.0204
40	65	40	39	42	33	55.8367	42.7015	76.48
50	74	43	41	51	61	69.7082	36.3782	79.2819
60	65	50	59	55	68	73.7856	39.0792	75.9149
Supernatant + PDE5 (Hypoxic RBC sGC KO)	LVDP (percentage recovery)
Reperfusion time (min)	Observation 1	Observation 2	Observation 3	Observation 4	Observation 5	Observation 6
10	7.91396	3.77983	6.46192		6.88313	6.06162
20	16.2854	7.22823	13.6999	7.32674	11.5215	4.6193
30	24.7532	12.7516	19.9806	7.2285	20.1599	8.14092
40	31.267	22.6235	26.6502	13.1398	32.2173	30.4378
50	38.3016	31.9666	36.7882	29.5768	29.3607	16.5928
60	46.5741	30.7885	54.7082	31.0017	32.7479	46.1018

## Sheet: Figure 2E
Supernatant (Hypoxic RBC + Veh)	LVDP (percentage recovery)
Reperfusion time (min)	Observation 1	Observation 2	Observation 3	Observation 4	Observation 5	Observation 6	Observation 7	Observation 8	Observation 9	Observation 10	Observation 11
10	18.1238	13.6626	29	62	7	17	10	4	8	6.66793	4.07252
20	79.3446	44.4004	23	73	7		27	11	13	6.33256	3.86889
30	112.099	54.9414	34	73	22	34	42	18	17	42.1118	20.7349
40	106.828	59.7611	42	84	65	40	39	42	33	55.8367	42.7015
50	110.356	61.6932	37	91	74	43	41	51	61	69.7082	36.3782
60	112.521	62.8466	35	103	65	50	59	55	68	73.7856	39.0792
Supernatant (Hypoxic RBC +MK571)	LVDP (percentage recovery)
Reperfusion time (min)	Observation 1	Observation 2	Observation 3	Observation 4	Observation 5
10	16.2461	26.7126	5	4	6.12388
20	8.8176	23.8927	4	1	13.328
30	25.5004	32.9203	14	4	20.587
40	50.567	40.274	25	9	26.5776
50	60.7078	44.4122	32	15	29.9391
60	63.3514	45.4742	35	17	34.6564

## Sheet: Figure 3A
Buffer	LVDP (percentage recovery)
Reperfusion time (min)	Observation 1	Observation 2	Observation 3	Observation 4	Observation 5	Observation 6	Observation 7	Observation 8
10	6.87607	8.70934	36.8462	12.1598	10.683	8.95984	6	8
20	13.5311	9.67336	27.7323	17.0543	13.379	33.5741	5	25
30	20.8989	17.7558	34.1616	18.7215	16.571	37.3784	20	47
40	36.0432	20.88	47.5357	30.6597	17.311	42.7004	27	52
50	39.3825	25.7299	51.1963	31.696	17.605	44.5623	29	58
60	41.5766	26.3471	52.8694	33.4639	20.149	46.9328	30	61
cGMP	LVDP (percentage recovery)
Reperfusion time (min)	Observation 1	Observation 2	Observation 3	Observation 4	Observation 5
10	20.3351	9.21351	21.8463	7.12144	32.4641
20	30.8655	64.7301	41.751	29.9333	43.9864
30	49.4305	83.7035	44.4641	35.0409	47.7464
40	67.2483	88.469	43.4733	31.732	55.9988
50	69.3027	91.3871	51.416	35.9894	61.1874
60	66.6314	79.3261	53.1707	37.9355	62.6369
cGMP+MK571	LVDP (percentage recovery)
Reperfusion time (min)	Observation 1	Observation 2	Observation 3	Observation 4	Observation 5	Observation 6	Observation 7
10	4.21449	4.44126	3.9979	26.4416	6.42631	5.63899	4.53386
20	3.57316	30.8646	9.03029	7.57602	6.6658	4.60085	5.26283
30	16.4978	35.4783	7.61138	29.1148	5.41513	5.88643	6.3401
40	28.2554	37.8931	20.8129	59.1862	20.8955	10.1848	9.64721
50	23.9937	36.7816	26.7374	64.3515	20.4664	11.6398	14.3503
60	27.6589	37.9719	29.0595	68.0043	19.9974	8.49388	14.6083

## Sheet: Figure 3C
cGMP+Veh	LVDP (percentage recovery)
Reperfusion time (min)	Observation 1	Observation 2	Observation 3	Observation 4	Observation 5
10	20.3351	9.21351	21.8463	7.12144	32.4641
20	30.8655	64.7301	41.751	29.9333	43.9864
30	49.4305	83.7035	44.4641	35.0409	47.7464
40	67.2483	88.469	43.4733	31.732	55.9988
50	69.3027	91.3871	51.416	35.9894	61.1874
60	66.6314	79.3261	53.1707	37.9355	62.6369
cGMP+PED5	LVDP (percentage recovery)
Reperfusion time (min)	Observation 1	Observation 2	Observation 3	Observation 4	Observation 5	Observation 6
10	7.40572	12.9409	13.4222	4.14478		8.38006
20	7.50359	5.0974	17.0561	23.8179	5.43727	13.2672
30	7.15922	22.3438	17.8057	37.1139	9.95444	13.3897
40	32.5193	28.0654	25.131	41.7689	10.9114	33.13
50	40.2561	31.6731	39.3841	43.4596	13.5479	34.7249
60	40.2657	32.9256	44.7719	44.3731	15.8056	37.9672

## Sheet: FIgure 4A
RBC Vehicle	LVDP (percentage recovery)
Reperfusion time (min)	Observation 1	Observation 2	Observation 3	Observation 4	Observation 5	Observation 6	Observation 7
10	8.14028	7.35812	8.31925	16.1895	5.9082	6.23177	17
20	9.97654	12.9123	15.8781	22.1083	15.089	38.8031	8
30	9.14703	14.2475	19.722	29.2989	19.302	48.5418	10
40	43.4922	19.939	22.7767	34.7633	35.245	48.8403	40
50	62.1503	32.275	24.6281	29.8298	43.122	48.1933	46
60	63.5875	38.1339	26.5987	51.5072	46.011	45.3015	41
RBC Nitrate	LVDP (percentage recovery)
Reperfusion time (min)	Observation 1	Observation 2	Observation 3	Observation 4	Observation 5	Observation 6	Observation 7	Observation 8	Observation 9
10	26.4581	14.8696	7.46084	10.221	22.5267	21.81	19.7758	9.04736	6.20126
20	48.5492	17.4928	8.35798	66.0441	53.7186	27.6983	64.8244	19.3718	10.3523
30	50.9404	27.269	38.1075	91.3341	53.6608	67.5889	81.0863	37.1537	25.028
40	66.6408	20.0786	51.2791	106.206	63.8792	69.1067	75.311	81.2644	56.5787
50	64.7911	21.9141	61.1567	120.398	66.8242	80.229	78.5079	89.6999	62.5016
60	70.0278	51.7793	65.389	124.401	66.2354	91.7857	81.5443	91.2164	82.4695

## Sheet: Figure 4C
Supernatant (Hypoxic RBC Nitrate )	LVDP (percentage recovery)
Reperfusion time (min)	Observation 1	Observation 2	Observation 3	Observation 4	Observation 5
10	10.1344	12	21	7	10
20	59.6467	72	50	10	12
30	67.118	90	69	20	25
40	78.393	89	91	36	73
50	75.7875	94	84	61	79
60	80.247	91	86	61	75
Supernatant (Hypoxic RBC Vehicle)	LVDP (percentage recovery)
Reperfusion time (min)	Observation 1	Observation 2	Observation 3	Observation 4	Observation 5	Observation 6	Observation 7
10	7	17	10	4	8	6.66793	4.07252
20	7	7	27	11	13	6.33256	3.86889
30	22	34	42	18	17	42.1118	20.7349
40	65	40	39	42	33	55.8367	42.7015
50	74	43	41	51	61	69.7082	36.3782
60	65	50	59	55	68	73.7856	39.0792
Supernatant (Normoxic RBC Nitrate)	LVDP (percentage recovery)
Reperfusion time (min)	Observation 1	Observation 2	Observation 3	Observation 4	Observation 5
10	14	0	3		4.80038
20	17	5	4	29.4363	5.33153
30	19	17	7	28.5207	5.37707
40	27	24	9	62.1658	16.4176
50	29	27	30	74.9411	33.3996
60	42	26	37	77.3809	40.2011

## Sheet: Figure 5A
RBC Vehicle	LVDP (percentage recovery)
Reperfusion time (min)	Observation 1	Observation 2	Observation 3	Observation 4	Observation 5	Observation 6	Observation 7
10	8.14028	7.35812	8.31925	16.1895	5.9082	6.23177	17
20	9.97654	12.9123	15.8781	22.1083	15.089	38.8031	8
30	9.14703	14.2475	19.722	29.2989	19.302	48.5418	10
40	43.4922	19.939	22.7767	34.7633	35.245	48.8403	40
50	62.1503	32.275	24.6281	29.8298	43.122	48.1933	46
60	63.5875	38.1339	26.5987	51.5072	46.011	45.3015	41
RBC Nitrate	LVDP (percentage recovery)
Reperfusion time (min)	Observation 1	Observation 2	Observation 3	Observation 4	Observation 5	Observation 6	Observation 7	Observation 8	Observation 9
10	26.4581	14.8696	7.46084	10.221	22.5267	21.81	19.7758	9.04736	6.20126
20	48.5492	17.4928	8.35798	66.0441	53.7186	27.6983	64.8244	19.3718	10.3523
30	50.9404	27.269	38.1075	91.3341	53.6608	67.5889	81.0863	37.1537	25.028
40	66.6408	20.0786	51.2791	106.206	63.8792	69.1067	75.311	81.2644	56.5787
50	64.7911	21.9141	61.1567	120.398	66.8242	80.229	78.5079	89.6999	62.5016
60	70.0278	51.7793	65.389	124.401	66.2354	91.7857	81.5443	91.2164	82.4695
RBC Vehicle + ODQ	LVDP (percentage recovery)
Reperfusion time (min)	Observation 1	Observation 2	Observation 3	Observation 4	Observation 5
10	15.7817	9.25999	14.8563	12.1706	11.737
20	53.4045	30.2417	8.22399	36.4621	12.3069
30	53.7732	44.0176	8.9633	36.4712	19.1406
40	50.3289	43.0034	10.7508	42.1125	19.5323
50	50.5285	47.43	41.7293	37.3634	30.3955
60	51.4502	49.8242	55.8687	37.4681	36.7761
RBC Nitrate + ODQ	LVDP (percentage recovery)
Reperfusion time (min)	Observation 1	Observation 2	Observation 3	Observation 4	Observation 5
10	6.73514	10.0353	22.4667	8.25571	13.5407
20	17.6425	13.8187	21.1319	10.2578	16.5928
30	21.3281	14.5435	68.6985	11.0006	31.7662
40	16.6562	20.5368	63.8145	20.5296	44.6473
50	18.3022	21.2331	67.2369	33.2218	50.3767
60	19.5506	23.8149	64.1024	37.4495	44.5383

## Sheet: Figure 5B
RBC Vehicle	LVDP (percentage recovery)
Reperfusion time (min)	Observation 1	Observation 2	Observation 3	Observation 4	Observation 5	Observation 6	Observation 7
10	8.14028	7.35812	8.31925	16.1895	5.9082	6.23177	17
20	9.97654	12.9123	15.8781	22.1083	15.089	38.8031	8
30	9.14703	14.2475	19.722	29.2989	19.302	48.5418	10
40	43.4922	19.939	22.7767	34.7633	35.245	48.8403	40
50	62.1503	32.275	24.6281	29.8298	43.122	48.1933	46
60	63.5875	38.1339	26.5987	51.5072	46.011	45.3015	41
RBC Nitrate	LVDP (percentage recovery)
Reperfusion time (min)	Observation 1	Observation 2	Observation 3	Observation 4	Observation 5	Observation 6	Observation 7	Observation 8	Observation 9
10	26.4581	14.8696	7.46084	10.221	22.5267	21.81	19.7758	9.04736	6.20126
20	48.5492	17.4928	8.35798	66.0441	53.7186	27.6983	64.8244	19.3718	10.3523
30	50.9404	27.269	38.1075	91.3341	53.6608	67.5889	81.0863	37.1537	25.028
40	66.6408	20.0786	51.2791	106.206	63.8792	69.1067	75.311	81.2644	56.5787
50	64.7911	21.9141	61.1567	120.398	66.8242	80.229	78.5079	89.6999	62.5016
60	70.0278	51.7793	65.389	124.401	66.2354	91.7857	81.5443	91.2164	82.4695
Vehicle sGC KO RBC	LVDP (percentage recovery)
Reperfusion time (min)	Observation 1	Observation 2	Observation 3	Observation 4	Observation 5	Observation 6	Observation 7	Observation 8	Observation 9	Observation 10	Observation 11	Observation 12	Observation 13	Observation 14	Observation 15
10	6.43503	8.92404	10.1485		12.8375	6.87125	15.7205	22.5023	9.68647	15.5305	10.6132	6.92522	10.7083	6.80923	6.56531
20	4.73719	7.86463	13.3972	13.1126	10.1784	23.0086	19.7711	23.5164	9.38857	13.0432	19.7722	18.0485	16.1797	6.06395	18.7519
30	31.6458	28.7429	14.659	13.9769	38.3296	25.7865	25.2312	23.684	18.3503	20.147	14.3676	26.0866	36.9839	13.5979	24.1034
40	32.4947	29.3642	31.4023	39.7804	44.8355	26.3902	31.3773	33.3632	20.2316	26.2094	18.245	34.7569	35.9353	21.0981	31.4934
50	28.6509	34.0266	35.2272	48.3754	47.5193	23.5157	36.9546	36.8385	18.2871	40.1867	26.3532	40.5946	42.7966	25.6552	35.716
60	35.9156	48.5712	43.3983	54.7429	44.9396	29.5843	40.1258	41.7259	34.9481	43.6892	23.9912	42.7698	46.2392	26.5194	37.2956
Nitrate sGC KO RBC	LVDP (percentage recovery)
Reperfusion time (min)	Observation 1	Observation 2	Observation 3	Observation 4	Observation 5	Observation 6	Observation 7	Observation 8
10	23.3972	38.4316	9.09545	14.8911	5.91518	6.00366	3.69885	3.6095
20	22.0801	12.261	9.43335	14.9949	7.65067	19.2637	10.3728	12.7868
30	28.8167	20.2801	17.4381	22.6151	7.91823	21.0711	14.404	17.8847
40	43.2459	20.6864	25.9755	24.6047	34.2033	23.3827	14.6703	20.547
50	47.4503	48.6189	35.2445	27.6437	42.5533	24.1704	16.8827	16.8572
60	47.7834	50.1428	38.6143	30.0538	45.8643	28.8939	16.8227	19.0741

[truncated: 18 more sheets: Figure 5C, Figure 5D, Figure 6A, Figure 6C, Figure 7A, Figure 7B, Figure 9A, Figure 9B, Figure 9C, Suppl fig1A, Suppl fig1B, Suppl fig1C, Suppl fig2, Suppl fig3, Suppl fig4, Suppl fig6A, Suppl fig6B, Suppl fig7]
